# Supplementary material for: Can Concurrent Fibrate Use Reduce Cardiovascular Risks among Moderate Chronic Kidney Disease Patients Undergoing Statin Therapy? A Cohort Study
Source: J Clin Med. 2023 Dec 28;13(1):168. doi: 10.3390/jcm13010168 (PMC10779526; doi:10.3390/jcm13010168)
Supplement: Supplementary file 1 [file jcm-13-00168-s001.zip]

Archive with 1 entries (1 files):
- jcm-2713354-supplementary.pdf
